# Supplementary material for: Bisphenol A Coupled with a High-Fat Diet Promotes Hepatosteatosis through Reactive-Oxygen-Species-Induced CD36 Overexpression
Source: Toxics. 2022 Apr 22;10(5):208. doi: 10.3390/toxics10050208 (PMC9145332; doi:10.3390/toxics10050208)
Supplement: Supplementary file 1 [file toxics-10-00208-s001.zip]

Archive with 1 entries (1 files):
- toxics-1650813-supplementary.pdf
